# Supplementary material for: A systematic review and network meta-analysis on the effectiveness of exercise-based interventions for reducing the injury incidence in youth team-sport players. Part 1: an analysis by classical training components
Source: Ann Med. 2024 Oct 1;56(1):2408457. doi: 10.1080/07853890.2024.2408457 (PMC11445890; doi:10.1080/07853890.2024.2408457)
Supplement: Supplemental Material [file IANN_A_2408457_SM0607.zip]

Archive with 18 entries (17 files):
- suppl_data/
- suppl_data/Supplementary file 1.docx
- suppl_data/Supplementary file 10.docx
- suppl_data/Supplementary file 11.docx
- suppl_data/Supplementary file 12.docx
- suppl_data/Supplementary file 13.docx
- suppl_data/Supplementary file 14.pdf
- suppl_data/Supplementary file 15.docx
- suppl_data/Supplementary file 16.docx
- suppl_data/Supplementary file 17.docx
- suppl_data/Supplementary file 2.docx
- suppl_data/Supplementary file 3.docx
- suppl_data/Supplementary file 4.docx
- suppl_data/Supplementary file 5.doc
- suppl_data/Supplementary file 6.docx
- suppl_data/Supplementary file 7.docx
- suppl_data/Supplementary file 8.docx
- suppl_data/Supplementary file 9.docx
